# Supplementary material for: Effectiveness of manual lymphatic drainage in intensive phase I therapy of breast cancer–related lymphedema—a retrospective analysis
Source: Support Care Cancer. 2023 Dec 5;32(1):5. doi: 10.1007/s00520-023-08210-7 (PMC10697865; doi:10.1007/s00520-023-08210-7)
Supplement: Supplementary file 1 — (XLSX 24.8 mb) [file 520_2023_8210_MOESM1_ESM.xlsx]

## Sheet: Volumes
PatID	L	V	F	ISL	Group	Day	Volume
1	5	3	3	2	A	1	3459
2	4	2	2	2	B	1	2855
3	3	2	2	2	B	1	2675
4	2	3	3	2	B	1	3023
5	2	2	2	2	A	1	2455
6	4	3	3	2	B	1	3599
7	5	4	4	3	B	1	3466
8	3	2	2	2	A	1	2999
9	3	2	2	3	A	1	2877
10	3	3	3	3	A	1	3198
11	2	2	2	2	B	1	2400
12	2	2	2	2	B	1	1985
13	5	4	4	3	A	1	4188
14	3	3	3	2	A	1	3225
15	3	2	2	2	B	1	2985
16	2	2	2	2	A	1	2556
17	2	3	2	2	B	1	3255
18	3	3	3	2	A	1	3223
19	4	3	2	2	A	1	3459
20	5	3	3	2	B	1	3856
21	5	4	4	3	B	1	4025
22	3	3	3	2	A	1	3995
23	3	2	2	2	B	1	2648
24	4	2	2	2	B	1	2439
25	4	2	2	2	A	1	2998
26	3	2	2	2	B	1	2788
27	5	3	3	3	B	1	3569
28	4	2	2	2	A	1	2290
29	3	2	2	2	B	1	2785
30	5	3	3	3	A	1	3180
31	3	2	3	3	A	1	3140
32	5	4	4	3	A	1	3780
33	3	2	2	2	B	1	2599
34	4	2	2	2	A	1	2512
35	5	2	2	2	B	1	3317
36	3	2	2	2	A	1	2334
37	5	3	4	3	B	1	3056
38	3	2	3	2	A	1	2512
39	3	2	3	3	B	1	2999
40	5	3	4	3	B	1	3925
41	3	2	2	2	A	1	2544
42	4	3	3	2	B	1	3030
43	5	2	3	2	B	1	2910
44	5	4	3	3	A	1	4222
45	4	2	2	2	A	1	3100
46	4	2	2	2	B	1	2999
47	3	2	2	2	B	1	2234
48	4	2	2	2	A	1	2888
49	3	2	2	2	A	1	2012
50	3	3	3	3	A	1	2555
51	5	3	3	2	B	1	2899
52	5	2	3	2	A	1	2934
53	4	2	2	2	A	1	2424
54	3	3	2	2	A	1	2559
55	5	3	3	3	A	1	2738
56	5	3	3	3	B	1	2636
57	3	2	3	2	A	1	2420
58	3	3	2	2	A	1	2333
59	5	3	4	3	B	1	4111
60	5	3	4	3	B	1	3812
61	3	2	3	2	B	1	2998
1	5	3	3	2	A	5	3232
2	4	2	2	2	B	5	2263
3	3	2	2	2	B	5	2344
4	2	3	3	2	B	5	2733
5	2	2	2	2	A	5	2360
6	4	3	3	2	B	5	3180
7	5	4	4	3	B	5	3420
8	3	2	2	2	A	5	2710
9	3	2	2	3	A	5	2810
10	3	3	3	3	A	5	3110
11	2	2	2	2	B	5	2290
12	2	2	2	2	B	5	1902
13	5	4	4	3	A	5	4080
14	3	3	3	2	A	5	3200
15	3	2	2	2	B	5	2740
16	2	2	2	2	A	5	2505
17	2	3	2	2	B	5	2995
18	3	3	3	2	A	5	3030
19	4	3	2	2	A	5	3230
20	5	3	3	2	B	5	3535
21	5	4	4	3	B	5	3823
22	3	3	3	2	A	5	3844
23	3	2	2	2	B	5	2588
24	4	2	2	2	B	5	2390
25	4	2	2	2	A	5	2655
26	3	2	2	2	B	5	2720
27	5	3	3	3	B	5	3376
28	4	2	2	2	A	5	2250
29	3	2	2	2	B	5	2645
30	5	3	3	3	A	5	2937
31	3	2	3	3	A	5	2900
32	5	4	4	3	A	5	3680
33	3	2	2	2	B	5	2500
34	4	2	2	2	A	5	2490
35	5	2	2	2	B	5	3155
36	3	2	2	2	A	5	2300
37	5	3	4	3	B	5	2770
38	3	2	3	2	A	5	2450
39	3	2	3	3	B	5	2910
40	5	3	4	3	B	5	3830
41	3	2	2	2	A	5	2522
42	4	3	3	2	B	5	2930
43	5	2	3	2	B	5	2700
44	5	4	3	3	A	5	4012
45	4	2	2	2	A	5	2990
46	4	2	2	2	B	5	2734
47	3	2	2	2	B	5	2201
48	4	2	2	2	A	5	2801
49	3	2	2	2	A	5	1990
50	3	3	3	3	A	5	2510
51	5	3	3	2	B	5	2622
52	5	2	3	2	A	5	2812
53	4	2	2	2	A	5	2400
54	3	3	2	2	A	5	2334
55	5	3	3	3	A	5	2650
56	5	3	3	3	B	5	2490
57	3	2	3	2	A	5	2370
58	3	3	2	2	A	5	2290
59	5	3	4	3	B	5	4010
60	5	3	4	3	B	5	3624
61	3	2	3	2	B	5	2644
1	5	3	3	2	A	8	3289
2	4	2	2	2	B	8	2266
3	3	2	2	2	B	8	2350
4	2	3	3	2	B	8	2740
5	2	2	2	2	A	8	2389
6	4	3	3	2	B	8	3220
7	5	4	4	3	B	8	3440
8	3	2	2	2	A	8	2730
9	3	2	2	3	A	8	2810
10	3	3	3	3	A	8	3120
11	2	2	2	2	B	8	2302
12	2	2	2	2	B	8	1900
13	5	4	4	3	A	8	4110
14	3	3	3	2	A	8	3220
15	3	2	2	2	B	8	2745
16	2	2	2	2	A	8	2510
17	2	3	2	2	B	8	2995
18	3	3	3	2	A	8	3130
19	4	3	2	2	A	8	3234
20	5	3	3	2	B	8	3536
21	5	4	4	3	B	8	3830
22	3	3	3	2	A	8	3845
23	3	2	2	2	B	8	2588
24	4	2	2	2	B	8	2388
25	4	2	2	2	A	8	2700
26	3	2	2	2	B	8	2722
27	5	3	3	3	B	8	3380
28	4	2	2	2	A	8	2260
29	3	2	2	2	B	8	2645
30	5	3	3	3	A	8	2966
31	3	2	3	3	A	8	2924
32	5	4	4	3	A	8	3692
33	3	2	2	2	B	8	2495
34	4	2	2	2	A	8	2500
35	5	2	2	2	B	8	3160
36	3	2	2	2	A	8	2312
37	5	3	4	3	B	8	2765
38	3	2	3	2	A	8	2480
39	3	2	3	3	B	8	2915
40	5	3	4	3	B	8	3840
41	3	2	2	2	A	8	2533
42	4	3	3	2	B	8	2945
43	5	2	3	2	B	8	2720
44	5	4	3	3	A	8	4030
45	4	2	2	2	A	8	2999
46	4	2	2	2	B	8	2730
47	3	2	2	2	B	8	2210
48	4	2	2	2	A	8	2830
49	3	2	2	2	A	8	1999
50	3	3	3	3	A	8	2522
51	5	3	3	2	B	8	2628
52	5	2	3	2	A	8	2830
53	4	2	2	2	A	8	2410
54	3	3	2	2	A	8	2340
55	5	3	3	3	A	8	2655
56	5	3	3	3	B	8	2492
57	3	2	3	2	A	8	2377
58	3	3	2	2	A	8	2310
59	5	3	4	3	B	8	4020
60	5	3	4	3	B	8	3618
61	3	2	3	2	B	8	2620
1	5	3	3	2	A	12	3135
2	4	2	2	2	B	12	2158
3	3	2	2	2	B	12	2300
4	2	3	3	2	B	12	2610
5	2	2	2	2	A	12	2250
6	4	3	3	2	B	12	3138
7	5	4	4	3	B	12	3360
8	3	2	2	2	A	12	2600
9	3	2	2	3	A	12	2730
10	3	3	3	3	A	12	3100
11	2	2	2	2	B	12	2149
12	2	2	2	2	B	12	1810
13	5	4	4	3	A	12	3760
14	3	3	3	2	A	12	3195
15	3	2	2	2	B	12	2690
16	2	2	2	2	A	12	2355
17	2	3	2	2	B	12	2910
18	3	3	3	2	A	12	3012
19	4	3	2	2	A	12	3189
20	5	3	3	2	B	12	3460
21	5	4	4	3	B	12	3734
22	3	3	3	2	A	12	3795
23	3	2	2	2	B	12	2523
24	4	2	2	2	B	12	2370
25	4	2	2	2	A	12	2501
26	3	2	2	2	B	12	2700
27	5	3	3	3	B	12	3124
28	4	2	2	2	A	12	2190
29	3	2	2	2	B	12	2550
30	5	3	3	3	A	12	2844
31	3	2	3	3	A	12	2620
32	5	4	4	3	A	12	3112
33	3	2	2	2	B	12	2460
34	4	2	2	2	A	12	2480
35	5	2	2	2	B	12	3043
36	3	2	2	2	A	12	2295
37	5	3	4	3	B	12	2690
38	3	2	3	2	A	12	2310
39	3	2	3	3	B	12	2928
40	5	3	4	3	B	12	3677
41	3	2	2	2	A	12	2477
42	4	3	3	2	B	12	2812
43	5	2	3	2	B	12	2644
44	5	4	3	3	A	12	3844
45	4	2	2	2	A	12	2890
46	4	2	2	2	B	12	2650
47	3	2	2	2	B	12	2140
48	4	2	2	2	A	12	2790
49	3	2	2	2	A	12	2001
50	3	3	3	3	A	12	2290
51	5	3	3	2	B	12	2570
52	5	2	3	2	A	12	2790
53	4	2	2	2	A	12	2312
54	3	3	2	2	A	12	2312
55	5	3	3	3	A	12	2580
56	5	3	3	3	B	12	2395
57	3	2	3	2	A	12	2330
58	3	3	2	2	A	12	2255
59	5	3	4	3	B	12	3970
60	5	3	4	3	B	12	3588
61	3	2	3	2	B	12	2602
1	5	3	3	2	A	15	3222
2	4	2	2	2	B	15	2160
3	3	2	2	2	B	15	2320
4	2	3	3	2	B	15	2612
5	2	2	2	2	A	15	2260
6	4	3	3	2	B	15	3150
7	5	4	4	3	B	15	3365
8	3	2	2	2	A	15	2635
9	3	2	2	3	A	15	2735
10	3	3	3	3	A	15	3120
11	2	2	2	2	B	15	2150
12	2	2	2	2	B	15	1810
13	5	4	4	3	A	15	3780
14	3	3	3	2	A	15	3215
15	3	2	2	2	B	15	2695
16	2	2	2	2	A	15	2367
17	2	3	2	2	B	15	2912
18	3	3	3	2	A	15	3018
19	4	3	2	2	A	15	3185
20	5	3	3	2	B	15	3467
21	5	4	4	3	B	15	3740
22	3	3	3	2	A	15	3780
23	3	2	2	2	B	15	2528
24	4	2	2	2	B	15	2365
25	4	2	2	2	A	15	2530
26	3	2	2	2	B	15	2710
27	5	3	3	3	B	15	3130
28	4	2	2	2	A	15	2198
29	3	2	2	2	B	15	2565
30	5	3	3	3	A	15	2858
31	3	2	3	3	A	15	2640
32	5	4	4	3	A	15	3140
33	3	2	2	2	B	15	2462
34	4	2	2	2	A	15	2490
35	5	2	2	2	B	15	3038
36	3	2	2	2	A	15	2300
37	5	3	4	3	B	15	2688
38	3	2	3	2	A	15	2344
39	3	2	3	3	B	15	2935
40	5	3	4	3	B	15	3675
41	3	2	2	2	A	15	2490
42	4	3	3	2	B	15	2815
43	5	2	3	2	B	15	2644
44	5	4	3	3	A	15	3860
45	4	2	2	2	A	15	2905
46	4	2	2	2	B	15	2652
47	3	2	2	2	B	15	2143
48	4	2	2	2	A	15	2802
49	3	2	2	2	A	15	2001
50	3	3	3	3	A	15	2295
51	5	3	3	2	B	15	2575
52	5	2	3	2	A	15	2806
53	4	2	2	2	A	15	2320
54	3	3	2	2	A	15	2310
55	5	3	3	3	A	15	2575
56	5	3	3	3	B	15	2390
57	3	2	3	2	A	15	2337
58	3	3	2	2	A	15	2265
59	5	3	4	3	B	15	3950
60	5	3	4	3	B	15	3580
61	3	2	3	2	B	15	2600
1	5	3	3	2	A	19	3098
2	4	2	2	2	B	19	2110
3	3	2	2	2	B	19	2260
4	2	3	3	2	B	19	2540
5	2	2	2	2	A	19	2110
6	4	3	3	2	B	19	3050
7	5	4	4	3	B	19	3105
8	3	2	2	2	A	19	2540
9	3	2	2	3	A	19	2740
10	3	3	3	3	A	19	2812
11	2	2	2	2	B	19	2102
12	2	2	2	2	B	19	1822
13	5	4	4	3	A	19	3701
14	3	3	3	2	A	19	3110
15	3	2	2	2	B	19	2600
16	2	2	2	2	A	19	2303
17	2	3	2	2	B	19	2830
18	3	3	3	2	A	19	2920
19	4	3	2	2	A	19	3199
20	5	3	3	2	B	19	3410
21	5	4	4	3	B	19	3740
22	3	3	3	2	A	19	3680
23	3	2	2	2	B	19	2520
24	4	2	2	2	B	19	2320
25	4	2	2	2	A	19	2450
26	3	2	2	2	B	19	2638
27	5	3	3	3	B	19	3250
28	4	2	2	2	A	19	2220
29	3	2	2	2	B	19	2480
30	5	3	3	3	A	19	2756
31	3	2	3	3	A	19	2510
32	5	4	4	3	A	19	3022
33	3	2	2	2	B	19	2433
34	4	2	2	2	A	19	2470
35	5	2	2	2	B	19	2970
36	3	2	2	2	A	19	2210
37	5	3	4	3	B	19	2670
38	3	2	3	2	A	19	2333
39	3	2	3	3	B	19	2810
40	5	3	4	3	B	19	3490
41	3	2	2	2	A	19	2430
42	4	3	3	2	B	19	2800
43	5	2	3	2	B	19	2623
44	5	4	3	3	A	19	3822
45	4	2	2	2	A	19	2912
46	4	2	2	2	B	19	2601
47	3	2	2	2	B	19	2120
48	4	2	2	2	A	19	2776
49	3	2	2	2	A	19	1930
50	3	3	3	3	A	19	2210
51	5	3	3	2	B	19	2510
52	5	2	3	2	A	19	2770
53	4	2	2	2	A	19	2300
54	3	3	2	2	A	19	2287
55	5	3	3	3	A	19	2512
56	5	3	3	3	B	19	2366
57	3	2	3	2	A	19	2300
58	3	3	2	2	A	19	2244
59	5	3	4	3	B	19	3802
60	5	3	4	3	B	19	3585
61	3	2	3	2	B	19	2612
1	5	3	3	2	A	22	3129
2	4	2	2	2	B	22	2112
3	3	2	2	2	B	22	2258
4	2	3	3	2	B	22	2556
5	2	2	2	2	A	22	2135
6	4	3	3	2	B	22	3055
7	5	4	4	3	B	22	3110
8	3	2	2	2	A	22	2552
9	3	2	2	3	A	22	2745
10	3	3	3	3	A	22	2816
11	2	2	2	2	B	22	2100
12	2	2	2	2	B	22	1825
13	5	4	4	3	A	22	3712
14	3	3	3	2	A	22	3125
15	3	2	2	2	B	22	2610
16	2	2	2	2	A	22	2320
17	2	3	2	2	B	22	2835
18	3	3	3	2	A	22	2925
19	4	3	2	2	A	22	3180
20	5	3	3	2	B	22	3415
21	5	4	4	3	B	22	3741
22	3	3	3	2	A	22	3675
23	3	2	2	2	B	22	2518
24	4	2	2	2	B	22	2320
25	4	2	2	2	A	22	2460
26	3	2	2	2	B	22	2640
27	5	3	3	3	B	22	3246
28	4	2	2	2	A	22	2220
29	3	2	2	2	B	22	2485
30	5	3	3	3	A	22	2768
31	3	2	3	3	A	22	2520
32	5	4	4	3	A	22	3050
33	3	2	2	2	B	22	2437
34	4	2	2	2	A	22	2475
35	5	2	2	2	B	22	2971
36	3	2	2	2	A	22	2217
37	5	3	4	3	B	22	2671
38	3	2	3	2	A	22	2345
39	3	2	3	3	B	22	2812
40	5	3	4	3	B	22	3485
41	3	2	2	2	A	22	2435
42	4	3	3	2	B	22	2795
43	5	2	3	2	B	22	2620
44	5	4	3	3	A	22	3830
45	4	2	2	2	A	22	2930
46	4	2	2	2	B	22	2599
47	3	2	2	2	B	22	2125
48	4	2	2	2	A	22	2780
49	3	2	2	2	A	22	1935
50	3	3	3	3	A	22	2209
51	5	3	3	2	B	22	2509
52	5	2	3	2	A	22	2775
53	4	2	2	2	A	22	2310
54	3	3	2	2	A	22	2285
55	5	3	3	3	A	22	2500
56	5	3	3	3	B	22	2360
57	3	2	3	2	A	22	2304
58	3	3	2	2	A	22	2246
59	5	3	4	3	B	22	3795
60	5	3	4	3	B	22	3587
61	3	2	3	2	B	22	2610
